# Supplementary material for: COVID-19 Vaccine Acceptance and Hesitancy among Migrants, Refugees, and Foreign Workers: A Systematic Review and Meta-Analysis
Source: Vaccines (Basel). 2023 Jun 6;11(6):1070. doi: 10.3390/vaccines11061070 (PMC10302060; doi:10.3390/vaccines11061070)
Supplement: Supplementary file 1 [file vaccines-11-01070-s001.zip]

Archive with 1 entries (1 files):
- vaccines-2355996-supplementary.pdf
